# Supplementary material for: A new species of Hyphessobrycon (Characiformes, Characidae) from the upper Guaviare River, Orinoco River Basin, Colombia
Source: Zookeys. 2017 Apr 13;(668):123–38. doi: 10.3897/zookeys.668.11489 (PMC5538010; doi:10.3897/zookeys.668.11489)
Supplement: XML Treatment for Hyphessobrycon klausanni [file zookeys.668.11489-treatment1.xml]

<!DOCTYPE tp:taxon-treatment
  PUBLIC "-//TaxonX//DTD Taxonomic Treatment Publishing DTD v0 20100105//EN" "tax-treatment-NSO.dtd">
<tp:taxon-treatment xmlns:tp="http://www.plazi.org/taxpub"><tp:treatment-meta><kwd-group><label>Taxon classification</label><kwd><named-content xmlns:xlink="http://www.w3.org/1999/xlink" content-type="kingdom">Animalia</named-content></kwd><kwd><named-content xmlns:xlink="http://www.w3.org/1999/xlink" content-type="order">Characiformes</named-content></kwd><kwd><named-content xmlns:xlink="http://www.w3.org/1999/xlink" content-type="family">Characidae</named-content></kwd></kwd-group><mixed-citation publication-type="journal"><person-group><name><surname>García-Alzate</surname><given-names>Carlos A.</given-names></name><name><surname>Urbano-Bonilla</surname><given-names>Alexander</given-names></name><name><surname>Taphorn</surname><given-names>Donald C.</given-names></name></person-group><article-title>A new species of <italic><tp:taxon-name><tp:taxon-name-part taxon-name-part-type="genus" reg="Hyphessobrycon">Hyphessobrycon</tp:taxon-name-part></tp:taxon-name></italic> (<tp:taxon-name><tp:taxon-name-part taxon-name-part-type="order">Characiformes</tp:taxon-name-part></tp:taxon-name>, <tp:taxon-name><tp:taxon-name-part taxon-name-part-type="family">Characidae</tp:taxon-name-part></tp:taxon-name>) from the upper Guaviare River, Orinoco River Basin, Colombia</article-title><source>Zookeys</source><day>13</day><month>4</month><year>2017</year><volume>2017</volume><issue>668</issue><fpage>123</fpage><lpage>138</lpage><pub-id pub-id-type="doi">10.3897/zookeys.668.11489</pub-id></mixed-citation></tp:treatment-meta><tp:nomenclature><tp:taxon-name>
            <tp:taxon-name-part taxon-name-part-type="genus" reg="Hyphessobrycon">Hyphessobrycon</tp:taxon-name-part>
            <tp:taxon-name-part taxon-name-part-type="species" reg="klausanni">klausanni</tp:taxon-name-part>
            <object-id xmlns:xlink="http://www.w3.org/1999/xlink" content-type="zoobank" xlink:type="simple">http://zoobank.org/B648B8AE-BE21-44B9-A5A5-D2BD5CEF9EE9</object-id>
          </tp:taxon-name><tp:taxon-status xmlns:xlink="http://www.w3.org/1999/xlink" xlink:type="simple">sp. n.</tp:taxon-status><xref ref-type="fig" rid="F1">Figures 1</xref><xref ref-type="fig" rid="F2">, 2</xref><xref ref-type="fig" rid="F3">, 3</xref><xref ref-type="fig" rid="F4">, 4</xref></tp:nomenclature><tp:treatment-sec sec-type="Holotype" id="SECID0EOBAG"><title>Holotype.</title><p>
            <abbrev xmlns:xlink="http://www.w3.org/1999/xlink" content-type="institution" xlink:title="University of Atlántico-Caribbean Region, Dept. Biology, Museum Collection, Barranquilla, Colombia" id="ABBRID0EUBAG" xlink:type="simple">UARC-IC</abbrev> 539, 23.1 mm <abbrev xmlns:xlink="http://www.w3.org/1999/xlink" xlink:title="standard length" id="ABBRID0EZBAG" xlink:type="simple">SL</abbrev>, male, Colombia, Meta, Mapiripán County, upper Guaviare River drainage, Caño Claro, <named-content xmlns:xlink="http://www.w3.org/1999/xlink" content-type="dwc:verbatimCoordinates" xlink:type="simple"><named-content content-type="geo-json" specific-use="{&#34;type&#34;:&#34;Point&#34;,&#34;coordinates&#34;:[-72.504111,3.118083]}" id="NCID0EACAG" xlink:type="simple">03°07'05.1"N; 72°30'14.8"W</named-content></named-content>; 209 masl; <bold>Paratypes</bold>. <abbrev xmlns:xlink="http://www.w3.org/1999/xlink" content-type="institution" xlink:title="University of Atlántico-Caribbean Region, Dept. Biology, Museum Collection, Barranquilla, Colombia" id="ABBRID0EHCAG" xlink:type="simple">UARC-IC</abbrev> 540, five, 22.1–24.2 mm <abbrev xmlns:xlink="http://www.w3.org/1999/xlink" xlink:title="standard length" id="ABBRID0EMCAG" xlink:type="simple">SL</abbrev>, collected with holotype; <abbrev xmlns:xlink="http://www.w3.org/1999/xlink" content-type="institution" xlink:title="University of Atlántico-Caribbean Region, Dept. Biology, Museum Collection, Barranquilla, Colombia" id="ABBRID0EQCAG" xlink:type="simple">UARC-IC</abbrev> 541, two <abbrev xmlns:xlink="http://www.w3.org/1999/xlink" xlink:title="cleared and stained adult specimens" id="ABBRID0EVCAG" xlink:type="simple">CS</abbrev>, 20.2–22.3 mm <abbrev xmlns:xlink="http://www.w3.org/1999/xlink" xlink:title="standard length" id="ABBRID0EZCAG" xlink:type="simple">SL</abbrev>, collected with holotype; <abbrev xmlns:xlink="http://www.w3.org/1999/xlink" content-type="institution" xlink:title="University of Atlántico-Caribbean Region, Dept. Biology, Museum Collection, Barranquilla, Colombia" id="ABBRID0E4CAG" xlink:type="simple">UARC-IC</abbrev> 542, eight, 20.1–23.3 mm <abbrev xmlns:xlink="http://www.w3.org/1999/xlink" xlink:title="standard length" id="ABBRID0ECDAG" xlink:type="simple">SL</abbrev>, Mapiripán county, upper Guaviare River drainage, Caño La División, <named-content xmlns:xlink="http://www.w3.org/1999/xlink" content-type="dwc:verbatimCoordinates" xlink:type="simple"><named-content content-type="geo-json" specific-use="{&#34;type&#34;:&#34;Point&#34;,&#34;coordinates&#34;:[-72.543528,3.118278]}" id="NCID0EJDAG" xlink:type="simple">03°07'05.8"N; 72°32'36.7"W</named-content></named-content>, 209 masl; <abbrev xmlns:xlink="http://www.w3.org/1999/xlink" content-type="institution" xlink:title="University of Atlántico-Caribbean Region, Dept. Biology, Museum Collection, Barranquilla, Colombia" id="ABBRID0EODAG" xlink:type="simple">UARC-IC</abbrev> 543, two, 25.1–28.4 mm <abbrev xmlns:xlink="http://www.w3.org/1999/xlink" xlink:title="standard length" id="ABBRID0ETDAG" xlink:type="simple">SL</abbrev>, El Castillo County, upper Guaviare River drainage, Caño Hondo, <named-content xmlns:xlink="http://www.w3.org/1999/xlink" content-type="dwc:verbatimCoordinates" xlink:type="simple"><named-content content-type="geo-json" specific-use="{&#34;type&#34;:&#34;Point&#34;,&#34;coordinates&#34;:[-73.788306,3.552389]}" id="NCID0E1DAG" xlink:type="simple">03°33'08.6"N; 73°47'17.9"W</named-content></named-content>, 209 masl; <abbrev xmlns:xlink="http://www.w3.org/1999/xlink" content-type="institution" xlink:title="University of Atlántico-Caribbean Region, Dept. Biology, Museum Collection, Barranquilla, Colombia" id="ABBRID0E6DAG" xlink:type="simple">UARC-IC</abbrev> 544, six, 22.1–23.4 mm <abbrev xmlns:xlink="http://www.w3.org/1999/xlink" xlink:title="standard length" id="ABBRID0EEEAG" xlink:type="simple">SL</abbrev>, Mapiripán County, upper Guaviare River drainage, Caño División 2, <named-content xmlns:xlink="http://www.w3.org/1999/xlink" content-type="dwc:verbatimCoordinates" xlink:type="simple"><named-content content-type="geo-json" specific-use="{&#34;type&#34;:&#34;Point&#34;,&#34;coordinates&#34;:[-72.542361,3.117583]}" id="NCID0ELEAG" xlink:type="simple">03°07'03.3"N; 72°32'32.5"W</named-content></named-content>, 221 masl; <abbrev xmlns:xlink="http://www.w3.org/1999/xlink" content-type="institution" xlink:title="Museo Javeriano de Historia Natural “Lorenzo Uribe, S. J.”, Bogotá D. C." id="ABBRID0EQEAG" xlink:type="simple">MPUJ</abbrev> 7857, eight, 25.4–31.4 mm <abbrev xmlns:xlink="http://www.w3.org/1999/xlink" xlink:title="standard length" id="ABBRID0EVEAG" xlink:type="simple">SL</abbrev>, El Castillo County, Caño Hondo, upper drainage of Guaviare River, <named-content xmlns:xlink="http://www.w3.org/1999/xlink" content-type="dwc:verbatimCoordinates" xlink:type="simple"><named-content content-type="geo-json" specific-use="{&#34;type&#34;:&#34;Point&#34;,&#34;coordinates&#34;:[-73.788306,3.552389]}" id="NCID0E3EAG" xlink:type="simple">03°33'08.6"N; 73°47'17.9"W</named-content></named-content>.</p><fig id="F1" position="float" orientation="portrait"><label>Figure 1.</label><caption><p>
                <italic><tp:taxon-name><tp:taxon-name-part taxon-name-part-type="genus" reg="Hyphessobrycon">Hyphessobrycon</tp:taxon-name-part> <tp:taxon-name-part taxon-name-part-type="species" reg="klausanni">klausanni</tp:taxon-name-part></tp:taxon-name></italic> sp. n., <abbrev xmlns:xlink="http://www.w3.org/1999/xlink" content-type="institution" xlink:title="University of Atlántico-Caribbean Region, Dept. Biology, Museum Collection, Barranquilla, Colombia" id="ABBRID0EUFAG" xlink:type="simple">UARC-IC</abbrev> 539, holotype, male, 23.1 mm <abbrev xmlns:xlink="http://www.w3.org/1999/xlink" xlink:title="standard length" id="ABBRID0EZFAG" xlink:type="simple">SL</abbrev>, Mapiripán County, upper Guaviare River drainage, Caño Claro, Meta, Colombia.</p></caption><graphic xmlns:xlink="http://www.w3.org/1999/xlink" xlink:href="zookeys-668-123-g001.jpg" position="float" orientation="portrait" xlink:type="simple" id="oo_131402.jpg"/></fig></tp:treatment-sec><tp:treatment-sec sec-type="diagnosis" id="SECID0ECGAG"><title>Diagnosis.</title><p>
            <italic><tp:taxon-name><tp:taxon-name-part taxon-name-part-type="genus" reg="Hyphessobrycon">Hyphessobrycon</tp:taxon-name-part> <tp:taxon-name-part taxon-name-part-type="species" reg="klausanni">klausanni</tp:taxon-name-part></tp:taxon-name></italic> sp. n. can be diagnosed from all other species of <italic><tp:taxon-name><tp:taxon-name-part taxon-name-part-type="genus" reg="Hyphessobrycon">Hyphessobrycon</tp:taxon-name-part></tp:taxon-name></italic>, except of <italic><tp:taxon-name><tp:taxon-name-part taxon-name-part-type="genus" reg="Hyphessobrycon">H.</tp:taxon-name-part> <tp:taxon-name-part taxon-name-part-type="species" reg="cyanotaenia">cyanotaenia</tp:taxon-name-part></tp:taxon-name></italic>, <italic><tp:taxon-name><tp:taxon-name-part taxon-name-part-type="genus" reg="Hyphessobrycon">H.</tp:taxon-name-part> <tp:taxon-name-part taxon-name-part-type="species" reg="loretoensis">loretoensis</tp:taxon-name-part></tp:taxon-name></italic>, <italic><tp:taxon-name><tp:taxon-name-part taxon-name-part-type="genus" reg="Hyphessobrycon">H.</tp:taxon-name-part> <tp:taxon-name-part taxon-name-part-type="species" reg="melanostichos">melanostichos</tp:taxon-name-part></tp:taxon-name></italic>, <italic><tp:taxon-name><tp:taxon-name-part taxon-name-part-type="genus" reg="Hyphessobrycon">H.</tp:taxon-name-part> <tp:taxon-name-part taxon-name-part-type="species" reg="nigricinctus">nigricinctus</tp:taxon-name-part></tp:taxon-name></italic>, <italic><tp:taxon-name><tp:taxon-name-part taxon-name-part-type="genus" reg="Hyphessobrycon">H.</tp:taxon-name-part> <tp:taxon-name-part taxon-name-part-type="species" reg="herbertaxelrodi">herbertaxelrodi</tp:taxon-name-part></tp:taxon-name></italic>, <italic><tp:taxon-name><tp:taxon-name-part taxon-name-part-type="genus" reg="Hyphessobrycon">H.</tp:taxon-name-part> <tp:taxon-name-part taxon-name-part-type="species" reg="eschwartzae">eschwartzae</tp:taxon-name-part></tp:taxon-name></italic>, <italic><tp:taxon-name><tp:taxon-name-part taxon-name-part-type="genus" reg="Hyphessobrycon">H.</tp:taxon-name-part> <tp:taxon-name-part taxon-name-part-type="species" reg="montogoi">montogoi</tp:taxon-name-part></tp:taxon-name></italic>, <italic><tp:taxon-name><tp:taxon-name-part taxon-name-part-type="genus" reg="Hyphessobrycon">H.</tp:taxon-name-part> <tp:taxon-name-part taxon-name-part-type="species" reg="psittacus">psittacus</tp:taxon-name-part></tp:taxon-name></italic>, <italic><tp:taxon-name><tp:taxon-name-part taxon-name-part-type="genus" reg="Hyphessobrycon">H.</tp:taxon-name-part> <tp:taxon-name-part taxon-name-part-type="species" reg="metae">metae</tp:taxon-name-part></tp:taxon-name></italic>, <italic><tp:taxon-name><tp:taxon-name-part taxon-name-part-type="genus" reg="Hyphessobrycon">H.</tp:taxon-name-part> <tp:taxon-name-part taxon-name-part-type="species" reg="margitae">margitae</tp:taxon-name-part></tp:taxon-name></italic>, <italic><tp:taxon-name><tp:taxon-name-part taxon-name-part-type="genus" reg="Hyphessobrycon">H.</tp:taxon-name-part> <tp:taxon-name-part taxon-name-part-type="species" reg="vanzolinii">vanzolinii</tp:taxon-name-part></tp:taxon-name></italic> and <italic><tp:taxon-name><tp:taxon-name-part taxon-name-part-type="genus" reg="Hyphessobrycon">H.</tp:taxon-name-part> <tp:taxon-name-part taxon-name-part-type="species" reg="peruvianus">peruvianus</tp:taxon-name-part></tp:taxon-name></italic>, by having a wide, conspicuous, dark lateral stripe extending from the anterior margin of the eye across the head and body and continuing through the middle caudal-fin rays to their tips. It differs from the species excepted above in having a wider lateral stripe that covers three or four horizontal scale rows (vs. stripe covering just one or two scales rows); in having an orange-yellow stripe extending from the anterodorsal margin of the eye to the caudal peduncle above the dark lateral stripe in life (vs. red lateral stripe extending from the anterodorsal margin of the eye to the caudal peduncle above the dark lateral stripe in live <italic><tp:taxon-name><tp:taxon-name-part taxon-name-part-type="genus" reg="Hyphessobrycon">H.</tp:taxon-name-part> <tp:taxon-name-part taxon-name-part-type="species" reg="heterorhabdus">heterorhabdus</tp:taxon-name-part></tp:taxon-name></italic>, <!--PageBreak--><italic><tp:taxon-name><tp:taxon-name-part taxon-name-part-type="genus" reg="Hyphessobrycon">H.</tp:taxon-name-part> <tp:taxon-name-part taxon-name-part-type="species" reg="amapaensis">amapaensis</tp:taxon-name-part></tp:taxon-name></italic>, <italic><tp:taxon-name><tp:taxon-name-part taxon-name-part-type="genus" reg="Hyphessobrycon">H.</tp:taxon-name-part> <tp:taxon-name-part taxon-name-part-type="species" reg="eschwartzae">eschwartzae</tp:taxon-name-part></tp:taxon-name></italic> and <italic><tp:taxon-name><tp:taxon-name-part taxon-name-part-type="genus" reg="Hyphessobrycon">H.</tp:taxon-name-part> <tp:taxon-name-part taxon-name-part-type="species" reg="montagi">montagi</tp:taxon-name-part></tp:taxon-name></italic>); by having fewer pored lateral line scales (three to four vs. five to10); fewer lateral scales (21 to 24 vs. 29 to 34); and in having more teeth on the inner premaxillary row (six vs. five). It differs from <italic><tp:taxon-name><tp:taxon-name-part taxon-name-part-type="genus" reg="Hyphessobrycon">H.</tp:taxon-name-part> <tp:taxon-name-part taxon-name-part-type="species" reg="loretoensis">loretoensis</tp:taxon-name-part></tp:taxon-name></italic> in having seven to eight maxillary teeth (vs. three to four) and in having a longer caudal peduncle (12.4–17.0% <abbrev xmlns:xlink="http://www.w3.org/1999/xlink" xlink:title="standard length" id="ABBRID0EWMAG" xlink:type="simple">SL</abbrev> vs. 4.6–8.0% <abbrev xmlns:xlink="http://www.w3.org/1999/xlink" xlink:title="standard length" id="ABBRID0E1MAG" xlink:type="simple">SL</abbrev>). Additionally <italic><tp:taxon-name><tp:taxon-name-part taxon-name-part-type="genus" reg="Hyphessobrycon">Hyphessobrycon</tp:taxon-name-part> <tp:taxon-name-part taxon-name-part-type="species" reg="klausanni">klausanni</tp:taxon-name-part></tp:taxon-name></italic> can be distinguished from the other species of <italic><tp:taxon-name><tp:taxon-name-part taxon-name-part-type="genus" reg="Hyphessobrycon">Hyphessobrycon</tp:taxon-name-part></tp:taxon-name></italic> with a dark lateral stripe from the Orinoco River Basin (<italic><tp:taxon-name><tp:taxon-name-part taxon-name-part-type="genus" reg="Hyphessobrycon">H.</tp:taxon-name-part> <tp:taxon-name-part taxon-name-part-type="species" reg="metae">metae</tp:taxon-name-part></tp:taxon-name></italic> and <italic><tp:taxon-name><tp:taxon-name-part taxon-name-part-type="genus" reg="Hyphessobrycon">H.</tp:taxon-name-part> <tp:taxon-name-part taxon-name-part-type="species" reg="acaciae">acaciae</tp:taxon-name-part></tp:taxon-name></italic>), in having: two teeth in the outer premaxillary row (vs. three to four see Fig. <xref ref-type="fig" rid="F2">2</xref>) and 10 branched pectoral-fin rays (vs. 11 to 12). It further differs from <italic><tp:taxon-name><tp:taxon-name-part taxon-name-part-type="genus" reg="Hyphessobrycon">H.</tp:taxon-name-part> <tp:taxon-name-part taxon-name-part-type="species" reg="metae">metae</tp:taxon-name-part></tp:taxon-name></italic> by the length of the snout (17.6–22.8% <abbrev xmlns:xlink="http://www.w3.org/1999/xlink" xlink:title="head length" id="ABBRID0EVOAG" xlink:type="simple">HL</abbrev> vs. 9.9–15.2% <abbrev xmlns:xlink="http://www.w3.org/1999/xlink" xlink:title="head length" id="ABBRID0EZOAG" xlink:type="simple">HL</abbrev>) and by the length of the caudal peduncle (12.4–17.0% <abbrev xmlns:xlink="http://www.w3.org/1999/xlink" xlink:title="standard length" id="ABBRID0E4OAG" xlink:type="simple">SL</abbrev> vs. 7.3–11.8% <abbrev xmlns:xlink="http://www.w3.org/1999/xlink" xlink:title="standard length" id="ABBRID0EBPAG" xlink:type="simple">SL</abbrev>).</p><fig id="F2" position="float" orientation="portrait"><label>Figure 2.</label><caption><p>Upper and lower jaws of <bold>A</bold> <italic><tp:taxon-name><tp:taxon-name-part taxon-name-part-type="genus" reg="Hyphessobrycon">Hyphessobrycon</tp:taxon-name-part> <tp:taxon-name-part taxon-name-part-type="species" reg="klausanni">klausanni</tp:taxon-name-part></tp:taxon-name></italic> sp. n., <abbrev xmlns:xlink="http://www.w3.org/1999/xlink" content-type="institution" xlink:title="University of Atlántico-Caribbean Region, Dept. Biology, Museum Collection, Barranquilla, Colombia" id="ABBRID0E1PAG" xlink:type="simple">UARC-IC</abbrev> 541, 20.2 mm <abbrev xmlns:xlink="http://www.w3.org/1999/xlink" xlink:title="standard length" id="ABBRID0E6PAG" xlink:type="simple">SL</abbrev> <bold>B</bold> <italic><tp:taxon-name><tp:taxon-name-part taxon-name-part-type="genus" reg="Hyphessobrycon">H.</tp:taxon-name-part> <tp:taxon-name-part taxon-name-part-type="species" reg="metae">metae</tp:taxon-name-part></tp:taxon-name></italic> MCNG 32469, 19.9 mm <abbrev xmlns:xlink="http://www.w3.org/1999/xlink" xlink:title="standard length" id="ABBRID0EQQAG" xlink:type="simple">SL</abbrev> and <bold>C</bold> <italic><tp:taxon-name><tp:taxon-name-part taxon-name-part-type="genus" reg="Hyphessobrycon">H.</tp:taxon-name-part> <tp:taxon-name-part taxon-name-part-type="species" reg="acaciae">acaciae</tp:taxon-name-part></tp:taxon-name></italic>, <named-content xmlns:xlink="http://www.w3.org/1999/xlink" content-type="dwc:institutional_code" xlink:type="simple">IUQ</named-content> 2795 Paratypes, 28.6 mm <abbrev xmlns:xlink="http://www.w3.org/1999/xlink" xlink:title="standard length" id="ABBRID0EGRAG" xlink:type="simple">SL</abbrev>. Scale bar: 1 mm.</p></caption><graphic xmlns:xlink="http://www.w3.org/1999/xlink" xlink:href="zookeys-668-123-g002.jpg" position="float" orientation="portrait" xlink:type="simple" id="oo_131403.jpg"/></fig></tp:treatment-sec><tp:treatment-sec sec-type="description" id="SECID0EPRAG"><title>Description.</title><p>Morphometric data shown in Table <xref ref-type="table" rid="T1">1</xref>. Body compressed, moderately thick, greatest depth between pelvic-fin insertions and dorsal-fin origin. Dorsal profile of head straight from upper lip to vertical through middle of orbit; then convex to dorsal-fin origin. Dorsal-fin base convex, then slightly concave to adipose-fin origin, then straight to base of upper caudal-fin lobe. Ventral profile of head convex from lower lip to insertion of anal fin, anal-fin base straight and then slightly concave to base of lower caudal-fin lobe.</p><table-wrap id="T1" position="float" orientation="portrait"><label>Table 1.</label><caption><p>Morphometric and meristic data of <italic><tp:taxon-name><tp:taxon-name-part taxon-name-part-type="genus" reg="Hyphessobrycon">Hyphessobrycon</tp:taxon-name-part> <tp:taxon-name-part taxon-name-part-type="species" reg="klausanni">klausanni</tp:taxon-name-part></tp:taxon-name></italic> sp. n. Standard length given in mm. Mean given in parentheses. <abbrev xmlns:xlink="http://www.w3.org/1999/xlink" xlink:title="Standard deviation" id="ABBRID0ENSAG" xlink:type="simple">SD</abbrev> = Standard deviation.</p></caption><table id="TID0EADAE" rules="all"><tbody><tr><th rowspan="1" colspan="1"/><th rowspan="1" colspan="1">Holotype</th><th rowspan="1" colspan="1">Paratypes</th><th rowspan="1" colspan="1">
                    <abbrev xmlns:xlink="http://www.w3.org/1999/xlink" xlink:title="Standard deviation" id="ABBRID0EDTAG" xlink:type="simple">SD</abbrev>
                  </th></tr><tr><td rowspan="1" colspan="1">Standard length</td><td rowspan="1" colspan="1">23.1</td><td rowspan="1" colspan="1">20.1–28.4 (22.2)</td><td rowspan="1" colspan="1">1.2</td></tr><tr><td rowspan="1" colspan="1">Total length</td><td rowspan="1" colspan="1">27.5</td><td rowspan="1" colspan="1">25.8–29.3 (27.5)</td><td rowspan="1" colspan="1">0.9</td></tr><tr><td rowspan="1" colspan="4">
                    <bold>Percentages of <abbrev xmlns:xlink="http://www.w3.org/1999/xlink" xlink:title="standard length" id="ABBRID0EIUAG" xlink:type="simple">SL</abbrev></bold>
                  </td></tr><tr><td rowspan="1" colspan="1">Body depth</td><td rowspan="1" colspan="1">29.4</td><td rowspan="1" colspan="1">29.4–35.1 (32.5)</td><td rowspan="1" colspan="1">1.5</td></tr><tr><td rowspan="1" colspan="1">Snout-dorsal fin distance</td><td rowspan="1" colspan="1">50.2</td><td rowspan="1" colspan="1">49.7–56.5 (53.7)</td><td rowspan="1" colspan="1">2.5</td></tr><tr><td rowspan="1" colspan="1">Snout-pectoral fin distance</td><td rowspan="1" colspan="1">32.0</td><td rowspan="1" colspan="1">25.7–33.6 (30.2)</td><td rowspan="1" colspan="1">2.2</td></tr><tr><td rowspan="1" colspan="1">Snout-pelvic fin distance</td><td rowspan="1" colspan="1">44.2</td><td rowspan="1" colspan="1">42.8–53.7 (47.7)</td><td rowspan="1" colspan="1">3.5</td></tr><tr><td rowspan="1" colspan="1">Snout-anal fin distance</td><td rowspan="1" colspan="1">57.1</td><td rowspan="1" colspan="1">57.1–69.2 (62.0)</td><td rowspan="1" colspan="1">3.3</td></tr><tr><td rowspan="1" colspan="1">Dorsal fin-hypural distance</td><td rowspan="1" colspan="1">47.2</td><td rowspan="1" colspan="1">47.1–53.5 (50.4)</td><td rowspan="1" colspan="1">2.0</td></tr><tr><td rowspan="1" colspan="1">Dorsal-fin length</td><td rowspan="1" colspan="1">29.9</td><td rowspan="1" colspan="1">29.2–35.0 (31.9)</td><td rowspan="1" colspan="1">2.1</td></tr><tr><td rowspan="1" colspan="1">Pectoral-fin length</td><td rowspan="1" colspan="1">38.5</td><td rowspan="1" colspan="1">35.0–45.0 (39.2)</td><td rowspan="1" colspan="1">3.1</td></tr><tr><td rowspan="1" colspan="1">Pelvic-fin length</td><td rowspan="1" colspan="1">26.0</td><td rowspan="1" colspan="1">23.2–29.9 (25.9)</td><td rowspan="1" colspan="1">2.1</td></tr><tr><td rowspan="1" colspan="1">Caudal peduncle depth</td><td rowspan="1" colspan="1">21.2</td><td rowspan="1" colspan="1">17.5–24.5 (20.8)</td><td rowspan="1" colspan="1">2.2</td></tr><tr><td rowspan="1" colspan="1">Caudal peduncle length</td><td rowspan="1" colspan="1">15.2</td><td rowspan="1" colspan="1">15.1–20.9 (17.9)</td><td rowspan="1" colspan="1">1.8</td></tr><tr><td rowspan="1" colspan="1">Head length</td><td rowspan="1" colspan="1">22.5</td><td rowspan="1" colspan="1">20.3–25.3 (21.5)</td><td rowspan="1" colspan="1">1.3</td></tr><tr><td rowspan="1" colspan="1">Dorsal-anal fin distance</td><td rowspan="1" colspan="1">10.0</td><td rowspan="1" colspan="1">8.7–12.7 (10.0)</td><td rowspan="1" colspan="1">1.1</td></tr><tr><td rowspan="1" colspan="1">Dorsal-pectoral fin distance</td><td rowspan="1" colspan="1">15.2</td><td rowspan="1" colspan="1">12.2–17.0 (14.4)</td><td rowspan="1" colspan="1">1.2</td></tr><tr><td rowspan="1" colspan="1">Anal-fin length</td><td rowspan="1" colspan="1">28.6</td><td rowspan="1" colspan="1">27.2–31.3 (29.6)</td><td rowspan="1" colspan="1">1.5</td></tr><tr><td rowspan="1" colspan="4">
                    <bold>Percentages of <abbrev xmlns:xlink="http://www.w3.org/1999/xlink" xlink:title="head length" id="ABBRID0EW1AG" xlink:type="simple">HL</abbrev></bold>
                  </td></tr><tr><td rowspan="1" colspan="1">Snout length</td><td rowspan="1" colspan="1">18.2</td><td rowspan="1" colspan="1">17.6–22.8 (20.4)</td><td rowspan="1" colspan="1">1.8</td></tr><tr><td rowspan="1" colspan="1">Orbital diameter</td><td rowspan="1" colspan="1">36.4</td><td rowspan="1" colspan="1">30.1–45.0 (37.9)</td><td rowspan="1" colspan="1">4.9</td></tr><tr><td rowspan="1" colspan="1">Postorbital distance</td><td rowspan="1" colspan="1">39.4</td><td rowspan="1" colspan="1">36.6–53.1 (43.5)</td><td rowspan="1" colspan="1">4.3</td></tr><tr><td rowspan="1" colspan="1">Maxilla length</td><td rowspan="1" colspan="1">39.4</td><td rowspan="1" colspan="1">23.9–49.2 (35.6)</td><td rowspan="1" colspan="1">7.4</td></tr><tr><td rowspan="1" colspan="1">Interorbital distance</td><td rowspan="1" colspan="1">39.4</td><td rowspan="1" colspan="1">29.5–41.5 (25.8)</td><td rowspan="1" colspan="1">3.4</td></tr><tr><td rowspan="1" colspan="1">Mandible superior distance</td><td rowspan="1" colspan="1">27.3</td><td rowspan="1" colspan="1">22.5–30.4 (26.4)</td><td rowspan="1" colspan="1">2.5</td></tr><tr><td rowspan="1" colspan="4">
                    <bold>MERISTICS</bold>
                  </td></tr><tr><td rowspan="1" colspan="1">Lateral scales</td><td rowspan="1" colspan="1">24</td><td rowspan="1" colspan="1">20–24</td><td rowspan="1" colspan="1"/></tr><tr><td rowspan="1" colspan="1">Pored lateral-line scales</td><td rowspan="1" colspan="1">4</td><td rowspan="1" colspan="1">3–4</td><td rowspan="1" colspan="1"/></tr><tr><td rowspan="1" colspan="1">Scales from lateral line to dorsal fin</td><td rowspan="1" colspan="1">5</td><td rowspan="1" colspan="1">5</td><td rowspan="1" colspan="1"/></tr><tr><td rowspan="1" colspan="1">Scales from lateral line to anal fin</td><td rowspan="1" colspan="1">4</td><td rowspan="1" colspan="1">4</td><td rowspan="1" colspan="1"/></tr><tr><td rowspan="1" colspan="1">Scales from lateral line to pelvic fin</td><td rowspan="1" colspan="1">3</td><td rowspan="1" colspan="1">3</td><td rowspan="1" colspan="1"/></tr><tr><td rowspan="1" colspan="1">Predorsal scales</td><td rowspan="1" colspan="1">9</td><td rowspan="1" colspan="1">9–10</td><td rowspan="1" colspan="1"/></tr><tr><td rowspan="1" colspan="1">Dorsal-fin rays</td><td rowspan="1" colspan="1">ii, 9</td><td rowspan="1" colspan="1">ii, 9</td><td rowspan="1" colspan="1"/></tr><tr><td rowspan="1" colspan="1">Anal-fin rays</td><td rowspan="1" colspan="1">iii, 20</td><td rowspan="1" colspan="1">iii, 19–20</td><td rowspan="1" colspan="1"/></tr><tr><td rowspan="1" colspan="1">Pelvic-fin rays</td><td rowspan="1" colspan="1">ii, 7</td><td rowspan="1" colspan="1">ii, 7</td><td rowspan="1" colspan="1"/></tr><tr><td rowspan="1" colspan="1">Pectoral-fin rays</td><td rowspan="1" colspan="1">ii, 10</td><td rowspan="1" colspan="1">ii, 10</td><td rowspan="1" colspan="1"/></tr></tbody></table></table-wrap><p>Head and snout long, jaws equal, mouth terminal, lips soft and flexible, outer row of premaxillary teeth not exposed. Premaxilla with long, sharp lateral process over ethmoids, with two rows of teeth: the external row with one (2) or two* (23), all tricuspid; inner row with six* (25) tricuspid teeth the gradually diminish in size away from symphysis. Maxillary long and narrow, posterior margin straight, anterior margin convex, ventral margin reaching anterior border of third infraorbital, with seven* (10) or eight (15) tricuspid and conical teeth. Dentary with convex ventral margin, four (25) frontal multicuspid teeth followed by six* (15) or eight (10) smaller conical teeth (Fig. <xref ref-type="fig" rid="F2">2</xref>).</p><p>Scales cycloid. Lateral line with three (10) or four* (15) pored scales. Lateral scale series with 21 (10), 22 (6) or 24* (9) scales, including those with pores. Transverse <!--PageBreak-->scales rows five* (25) between dorsal-fin origin and lateral line, not including the predorsal series just in front of first dorsal-fin ray. Four (25) horizontal scale rows from anal-fin origin to lateral line. Three (25) horizontal scale rows between pelvic-fin origins and lateral line. Predorsal scales nine*(18) or 10 (7). Five scales in single row along anterior anal-fin base. Fin rays: Dorsal ii, 9 (25). Anal iii, 19 (18) or 20* (7). Pelvic ii, <!--PageBreak-->7 (25). Pectoral ii, 10 (25). Caudal 10+10 (2) principal and 10 (2) procurrent. Caudal fin bifurcate, upper and lower lobes similar in size, pointed. Total vertebrae 32–33.</p></tp:treatment-sec><tp:treatment-sec sec-type="Sexual dimorphism" id="SECID0E4BBG"><title>Sexual dimorphism.</title><p>Males have hooks on anal-fin and pelvic–fin rays. Anal fin with pair of rows of eight to ten small hooks along third simple ray followed by two to eight pairs of hooks on first to fifth branched rays. Pelvic fins with two to ten pairs of hooks on branched rays, located above internal branch of ray, each segment of branched rays with pair of hooks.</p></tp:treatment-sec><tp:treatment-sec sec-type="Color in alcohol" id="SECID0ECCBG"><title>Color in alcohol.</title><p>Opercular and humeral spots absent. Dorsal part of head and body to dorsal fin dark brown, then yellow on sides and light yellow ventrally. Base color divided by conspicuous, wide (three to four horizontal scale rows), dark lateral stripe from anterior margin of eye through middle caudal-fin rays. Pectoral, pelvic and anal fins hyaline. Dorsal, anal and caudal fins with dark margins. Anal fin with dark pigment concentrated on interradial membranes.</p></tp:treatment-sec><tp:treatment-sec sec-type="Color in life" id="SECID0EHCBG"><title>Color in life.</title><p>Body greenish-yellow, predorsal area orange-yellow, preventral area silvery-yellow, upper and lower margins of eye red and black respectively, dorsal area of head orange-yellow, ventral area greenish-yellow with great concentration of mel<!--PageBreak-->anophores on infraorbitals, preopercle and opercle. Wide, black, lateral stripe from anterior part of eye along sides through middle caudal-fin rays, covering at least half of body height near midbody. Iridescent orange stripe present above black stripe from eye to upper caudal-fin lobe. Lower lobe of caudal fin with orange iridophores at bases of rays. Bases of dorsal-fin rays orange, base of caudal and pelvic fins greenish–yellow. Adipose fin light orange (Fig. <xref ref-type="fig" rid="F3">3</xref>).</p><fig id="F3" position="float" orientation="portrait"><label>Figure 3.</label><caption><p>Live colours of <italic><tp:taxon-name><tp:taxon-name-part taxon-name-part-type="genus" reg="Hyphessobrycon">Hyphessobrycon</tp:taxon-name-part> <tp:taxon-name-part taxon-name-part-type="species" reg="klausanni">klausanni</tp:taxon-name-part></tp:taxon-name></italic> sp. n. Paratype, UARC–IC 540, 22.4 mm <abbrev xmlns:xlink="http://www.w3.org/1999/xlink" xlink:title="standard length" id="ABBRID0EGDBG" xlink:type="simple">SL</abbrev>.</p></caption><graphic xmlns:xlink="http://www.w3.org/1999/xlink" xlink:href="zookeys-668-123-g003.jpg" position="float" orientation="portrait" xlink:type="simple" id="oo_131404.jpg"/></fig></tp:treatment-sec><tp:treatment-sec sec-type="distribution" id="SECID0EPDBG"><title>Distribution.</title><p>
            <italic><tp:taxon-name><tp:taxon-name-part taxon-name-part-type="genus" reg="Hyphessobrycon">Hyphessobrycon</tp:taxon-name-part> <tp:taxon-name-part taxon-name-part-type="species" reg="klausanni">klausanni</tp:taxon-name-part></tp:taxon-name></italic> is known only from the type locality in the upper Guaviare River Orinoco Basin in Colombia (Fig. <xref ref-type="fig" rid="F4">4</xref>).</p><fig id="F4" position="float" orientation="portrait"><label>Figure 4.</label><caption><p>Distribution of <italic><tp:taxon-name><tp:taxon-name-part taxon-name-part-type="genus" reg="Hyphessobrycon">Hyphessobrycon</tp:taxon-name-part> <tp:taxon-name-part taxon-name-part-type="species" reg="klausanni">klausanni</tp:taxon-name-part></tp:taxon-name></italic> sp. n. in the upper tributaries of Guaviare River drainage. Type locality indicated by an asterisk.</p></caption><graphic xmlns:xlink="http://www.w3.org/1999/xlink" xlink:href="zookeys-668-123-g004.jpg" position="float" orientation="portrait" xlink:type="simple" id="oo_131405.jpg"/></fig></tp:treatment-sec><tp:treatment-sec sec-type="etymology" id="SECID0E3EBG"><title>Etymology.</title><p>Research leading to the discovery and recognition of this species was partially funded by Mr. Klaus-Peter Lang from Oberhausen, Germany. To commemorate the 80<sup>th</sup> birthday of his mother, this species is dedicated to and named for his father “Klaus” and his mother “Anni”.</p></tp:treatment-sec><tp:treatment-sec sec-type="remarks" id="SECID0EEFBG"><title>Remarks.</title><p>Principal component analysis (<abbrev xmlns:xlink="http://www.w3.org/1999/xlink" xlink:title="Principal Components Analysis" id="ABBRID0EKFBG" xlink:type="simple">PCA</abbrev>) detected morphological differences among <italic><tp:taxon-name><tp:taxon-name-part taxon-name-part-type="genus" reg="Hyphessobrycon">Hyphessobrycon</tp:taxon-name-part> <tp:taxon-name-part taxon-name-part-type="species" reg="klausanni">klausanni</tp:taxon-name-part></tp:taxon-name></italic> and <italic><tp:taxon-name><tp:taxon-name-part taxon-name-part-type="genus" reg="Hyphessobrycon">H.</tp:taxon-name-part> <tp:taxon-name-part taxon-name-part-type="species" reg="acaciae">acaciae</tp:taxon-name-part></tp:taxon-name></italic>, <italic><tp:taxon-name><tp:taxon-name-part taxon-name-part-type="genus" reg="Hyphessobrycon">H.</tp:taxon-name-part> <tp:taxon-name-part taxon-name-part-type="species" reg="mavro">mavro</tp:taxon-name-part></tp:taxon-name></italic>, <italic><tp:taxon-name><tp:taxon-name-part taxon-name-part-type="genus" reg="Hyphessobrycon">H.</tp:taxon-name-part> <tp:taxon-name-part taxon-name-part-type="species" reg="metae">metae</tp:taxon-name-part></tp:taxon-name></italic> and <italic><tp:taxon-name><tp:taxon-name-part taxon-name-part-type="genus" reg="Hyphessobrycon">H.</tp:taxon-name-part> <tp:taxon-name-part taxon-name-part-type="species" reg="niger">niger</tp:taxon-name-part></tp:taxon-name></italic>. For the first component, upper jaw length, postorbital length and dorsal-pectoral fin distance were the most important variables. For the second component, orbital diameter, caudal peduncle length and snout length were most important. The first component explained 43.71% of total variation, and combined with the second this rose to 85.78% (Fig. <xref ref-type="fig" rid="F5">5</xref>, Tables <xref ref-type="table" rid="T2">2</xref> and <xref ref-type="table" rid="T3">3</xref>).</p><fig id="F5" position="float" orientation="portrait"><label>Figure 5.</label><caption><p>Principal component analysis for morphological data of <italic><tp:taxon-name><tp:taxon-name-part taxon-name-part-type="genus" reg="Hyphessobrycon">Hyphessobrycon</tp:taxon-name-part> <tp:taxon-name-part taxon-name-part-type="species" reg="klausanni">klausanni</tp:taxon-name-part></tp:taxon-name></italic> sp. n. (□), <italic><tp:taxon-name><tp:taxon-name-part taxon-name-part-type="genus" reg="Hyphessobrycon">H.</tp:taxon-name-part> <tp:taxon-name-part taxon-name-part-type="species" reg="acaciae">acaciae</tp:taxon-name-part></tp:taxon-name></italic> (+), <italic><tp:taxon-name><tp:taxon-name-part taxon-name-part-type="genus" reg="Hyphessobrycon">H.</tp:taxon-name-part> <tp:taxon-name-part taxon-name-part-type="species" reg="mavro">mavro</tp:taxon-name-part></tp:taxon-name></italic> (▲), <italic><tp:taxon-name><tp:taxon-name-part taxon-name-part-type="genus" reg="Hyphessobrycon">H.</tp:taxon-name-part> <tp:taxon-name-part taxon-name-part-type="species" reg="metae">metae</tp:taxon-name-part></tp:taxon-name></italic> (○) and <italic><tp:taxon-name><tp:taxon-name-part taxon-name-part-type="genus" reg="Hyphessobrycon">H.</tp:taxon-name-part> <tp:taxon-name-part taxon-name-part-type="species" reg="niger">niger</tp:taxon-name-part></tp:taxon-name></italic> (x); component 1 on X axis and component 2 plotted on Y axis. Abbreviations same as Table <xref ref-type="table" rid="T1">1</xref>.</p></caption><graphic xmlns:xlink="http://www.w3.org/1999/xlink" xlink:href="zookeys-668-123-g005.jpg" position="float" orientation="portrait" xlink:type="simple" id="oo_131406.jpg"/></fig><table-wrap id="T2" position="float" orientation="portrait"><label>Table 2.</label><caption><p>Eigenvalue for principal components (<abbrev xmlns:xlink="http://www.w3.org/1999/xlink" xlink:title="principal components" id="ABBRID0ECKBG" xlink:type="simple">PC</abbrev>) between <italic><tp:taxon-name><tp:taxon-name-part taxon-name-part-type="genus" reg="Hyphessobrycon">Hyphessobrycon</tp:taxon-name-part> <tp:taxon-name-part taxon-name-part-type="species" reg="klausanni">klausanni</tp:taxon-name-part></tp:taxon-name></italic> sp. n., <italic><tp:taxon-name><tp:taxon-name-part taxon-name-part-type="genus" reg="Hyphessobrycon">H.</tp:taxon-name-part> <tp:taxon-name-part taxon-name-part-type="species" reg="acaciae">acaciae</tp:taxon-name-part></tp:taxon-name></italic>, <italic><tp:taxon-name><tp:taxon-name-part taxon-name-part-type="genus" reg="Hyphessobrycon">H.</tp:taxon-name-part> <tp:taxon-name-part taxon-name-part-type="species" reg="mavro">mavro</tp:taxon-name-part></tp:taxon-name></italic>, <italic><tp:taxon-name><tp:taxon-name-part taxon-name-part-type="genus" reg="Hyphessobrycon">H.</tp:taxon-name-part> <tp:taxon-name-part taxon-name-part-type="species" reg="metae">metae</tp:taxon-name-part></tp:taxon-name></italic> and <italic><tp:taxon-name><tp:taxon-name-part taxon-name-part-type="genus" reg="Hyphessobrycon">H.</tp:taxon-name-part> <tp:taxon-name-part taxon-name-part-type="species" reg="niger">niger</tp:taxon-name-part></tp:taxon-name></italic>.</p></caption><table id="TID0E24AE" rules="all"><tbody><tr><th rowspan="1" colspan="1">
                    <abbrev xmlns:xlink="http://www.w3.org/1999/xlink" xlink:title="principal components" id="ABBRID0EGMBG" xlink:type="simple">PC</abbrev>
                  </th><th rowspan="1" colspan="1">Eigenvalue</th><th rowspan="1" colspan="1">Percentage variance</th></tr><tr><td rowspan="1" colspan="1">1</td><td rowspan="1" colspan="1">742.872</td><td rowspan="1" colspan="1">43.712</td></tr><tr><td rowspan="1" colspan="1">2</td><td rowspan="1" colspan="1">715.071</td><td rowspan="1" colspan="1">42.076</td></tr><tr><td rowspan="1" colspan="1">3</td><td rowspan="1" colspan="1">143.989</td><td rowspan="1" colspan="1">8.4725</td></tr><tr><td rowspan="1" colspan="1">4</td><td rowspan="1" colspan="1">0.887396</td><td rowspan="1" colspan="1">5.2216</td></tr><tr><td rowspan="1" colspan="1">5</td><td rowspan="1" colspan="1">0.0177261</td><td rowspan="1" colspan="1">0.1043</td></tr><tr><td rowspan="1" colspan="1">6</td><td rowspan="1" colspan="1">0.012861</td><td rowspan="1" colspan="1">0.075676</td></tr><tr><td rowspan="1" colspan="1">7</td><td rowspan="1" colspan="1">0.0106605</td><td rowspan="1" colspan="1">0.062728</td></tr><tr><td rowspan="1" colspan="1">8</td><td rowspan="1" colspan="1">0.00831635</td><td rowspan="1" colspan="1">0.048935</td></tr><tr><td rowspan="1" colspan="1">9</td><td rowspan="1" colspan="1">0.00719985</td><td rowspan="1" colspan="1">0.042365</td></tr><tr><td rowspan="1" colspan="1">10</td><td rowspan="1" colspan="1">0.00544939</td><td rowspan="1" colspan="1">0.032065</td></tr><tr><td rowspan="1" colspan="1">11</td><td rowspan="1" colspan="1">0.00483203</td><td rowspan="1" colspan="1">0.028432</td></tr><tr><td rowspan="1" colspan="1">12</td><td rowspan="1" colspan="1">0.00454893</td><td rowspan="1" colspan="1">0.026767</td></tr><tr><td rowspan="1" colspan="1">13</td><td rowspan="1" colspan="1">0.00389345</td><td rowspan="1" colspan="1">0.02291</td></tr><tr><td rowspan="1" colspan="1">14</td><td rowspan="1" colspan="1">0.00330895</td><td rowspan="1" colspan="1">0.01947</td></tr><tr><td rowspan="1" colspan="1">15</td><td rowspan="1" colspan="1">0.00202874</td><td rowspan="1" colspan="1">0.011937</td></tr><tr><td rowspan="1" colspan="1">16</td><td rowspan="1" colspan="1">0.00152486</td><td rowspan="1" colspan="1">0.0089725</td></tr><tr><td rowspan="1" colspan="1">17</td><td rowspan="1" colspan="1">0.00134239</td><td rowspan="1" colspan="1">0.0078988</td></tr><tr><td rowspan="1" colspan="1">18</td><td rowspan="1" colspan="1">0.00118167</td><td rowspan="1" colspan="1">0.0069531</td></tr><tr><td rowspan="1" colspan="1">19</td><td rowspan="1" colspan="1">0.00103976</td><td rowspan="1" colspan="1">0.0061181</td></tr><tr><td rowspan="1" colspan="1">20</td><td rowspan="1" colspan="1">0.00091383</td><td rowspan="1" colspan="1">0.0053771</td></tr><tr><td rowspan="1" colspan="1">21</td><td rowspan="1" colspan="1">0.000677078</td><td rowspan="1" colspan="1">0.003984</td></tr><tr><td rowspan="1" colspan="1">22</td><td rowspan="1" colspan="1">0.000411058</td><td rowspan="1" colspan="1">0.0024187</td></tr><tr><td rowspan="1" colspan="1">23</td><td rowspan="1" colspan="1">0.000201424</td><td rowspan="1" colspan="1">0.0011852</td></tr></tbody></table></table-wrap><table-wrap id="T3" position="float" orientation="portrait"><label>Table 3.</label><caption><p>Eigenvector for first four principal components (<abbrev xmlns:xlink="http://www.w3.org/1999/xlink" xlink:title="principal components" id="ABBRID0E6TBG" xlink:type="simple">PC</abbrev>) between <italic><tp:taxon-name><tp:taxon-name-part taxon-name-part-type="genus" reg="Hyphessobrycon">Hyphessobrycon</tp:taxon-name-part> <tp:taxon-name-part taxon-name-part-type="species" reg="klausanni">klausanni</tp:taxon-name-part></tp:taxon-name></italic> sp. n., <italic><tp:taxon-name><tp:taxon-name-part taxon-name-part-type="genus" reg="Hyphessobrycon">H.</tp:taxon-name-part> <tp:taxon-name-part taxon-name-part-type="species" reg="acaciae">acaciae</tp:taxon-name-part></tp:taxon-name></italic>, <italic><tp:taxon-name><tp:taxon-name-part taxon-name-part-type="genus" reg="Hyphessobrycon">H.</tp:taxon-name-part> <tp:taxon-name-part taxon-name-part-type="species" reg="mavro">mavro</tp:taxon-name-part></tp:taxon-name></italic>, <italic><tp:taxon-name><tp:taxon-name-part taxon-name-part-type="genus" reg="Hyphessobrycon">H.</tp:taxon-name-part> <tp:taxon-name-part taxon-name-part-type="species" reg="metae">metae</tp:taxon-name-part></tp:taxon-name></italic> and <italic><tp:taxon-name><tp:taxon-name-part taxon-name-part-type="genus" reg="Hyphessobrycon">H.</tp:taxon-name-part> <tp:taxon-name-part taxon-name-part-type="species" reg="niger">niger</tp:taxon-name-part></tp:taxon-name></italic>. Abbreviations same as Table <xref ref-type="table" rid="T1">1</xref>.</p></caption><table id="TID0ENKAG" rules="all"><tbody><tr><th rowspan="1" colspan="1"/><th rowspan="1" colspan="1">
                    <abbrev xmlns:xlink="http://www.w3.org/1999/xlink" xlink:title="principal components" id="ABBRID0EKWBG" xlink:type="simple">PC</abbrev> 1</th><th rowspan="1" colspan="1">
                    <abbrev xmlns:xlink="http://www.w3.org/1999/xlink" xlink:title="principal components" id="ABBRID0ESWBG" xlink:type="simple">PC</abbrev> 2</th><th rowspan="1" colspan="1">
                    <abbrev xmlns:xlink="http://www.w3.org/1999/xlink" xlink:title="principal components" id="ABBRID0E1WBG" xlink:type="simple">PC</abbrev> 3</th><th rowspan="1" colspan="1">
                    <abbrev xmlns:xlink="http://www.w3.org/1999/xlink" xlink:title="principal components" id="ABBRID0ECXBG" xlink:type="simple">PC</abbrev> 4</th></tr><tr><td rowspan="1" colspan="1">
                    <abbrev xmlns:xlink="http://www.w3.org/1999/xlink" xlink:title="standard length" id="ABBRID0ELXBG" xlink:type="simple">SL</abbrev>
                  </td><td rowspan="1" colspan="1">0.036926</td><td rowspan="1" colspan="1">0.11125</td><td rowspan="1" colspan="1">0.053717</td><td rowspan="1" colspan="1">0.15823</td></tr><tr><td rowspan="1" colspan="1">TL</td><td rowspan="1" colspan="1">0.014453</td><td rowspan="1" colspan="1">0.11428</td><td rowspan="1" colspan="1">0.12973</td><td rowspan="1" colspan="1">0.1757</td></tr><tr><td rowspan="1" colspan="1">Bd</td><td rowspan="1" colspan="1">0.0014034</td><td rowspan="1" colspan="1">0.2336</td><td rowspan="1" colspan="1">0.19898</td><td rowspan="1" colspan="1">0.10276</td></tr><tr><td rowspan="1" colspan="1">Sndorsalfin</td><td rowspan="1" colspan="1">0.035809</td><td rowspan="1" colspan="1">0.15093</td><td rowspan="1" colspan="1">0.19889</td><td rowspan="1" colspan="1">0.077996</td></tr><tr><td rowspan="1" colspan="1">Snpectoralfin</td><td rowspan="1" colspan="1">-0.029764</td><td rowspan="1" colspan="1">0.12309</td><td rowspan="1" colspan="1">0.14127</td><td rowspan="1" colspan="1">-0.055979</td></tr><tr><td rowspan="1" colspan="1">Snpelvicfin</td><td rowspan="1" colspan="1">0.00039923</td><td rowspan="1" colspan="1">0.17469</td><td rowspan="1" colspan="1">0.19359</td><td rowspan="1" colspan="1">-0.035305</td></tr><tr><td rowspan="1" colspan="1">Snanalfin</td><td rowspan="1" colspan="1">0.10796</td><td rowspan="1" colspan="1">0.19393</td><td rowspan="1" colspan="1">0.084414</td><td rowspan="1" colspan="1">-0.03285</td></tr><tr><td rowspan="1" colspan="1">Dorfinhyp</td><td rowspan="1" colspan="1">-0.049318</td><td rowspan="1" colspan="1">0.15887</td><td rowspan="1" colspan="1">0.12493</td><td rowspan="1" colspan="1">0.34098</td></tr><tr><td rowspan="1" colspan="1">Doranafin</td><td rowspan="1" colspan="1">0.020214</td><td rowspan="1" colspan="1">0.22269</td><td rowspan="1" colspan="1">-0.017732</td><td rowspan="1" colspan="1">0.24495</td></tr><tr><td rowspan="1" colspan="1">Dorpecfin</td><td rowspan="1" colspan="1">0.16087</td><td rowspan="1" colspan="1">0.1257</td><td rowspan="1" colspan="1">0.18137</td><td rowspan="1" colspan="1">0.021098</td></tr><tr><td rowspan="1" colspan="1">Dfl</td><td rowspan="1" colspan="1">-0.042492</td><td rowspan="1" colspan="1">0.088703</td><td rowspan="1" colspan="1">-0.12982</td><td rowspan="1" colspan="1">0.0055815</td></tr><tr><td rowspan="1" colspan="1">Pecfl</td><td rowspan="1" colspan="1">-0.17901</td><td rowspan="1" colspan="1">0.13165</td><td rowspan="1" colspan="1">-0.31013</td><td rowspan="1" colspan="1">0.37798</td></tr><tr><td rowspan="1" colspan="1">Pelfl</td><td rowspan="1" colspan="1">0.016911</td><td rowspan="1" colspan="1">0.3717</td><td rowspan="1" colspan="1">0.12014</td><td rowspan="1" colspan="1">-0.010603</td></tr><tr><td rowspan="1" colspan="1">Anfl</td><td rowspan="1" colspan="1">-0.12234</td><td rowspan="1" colspan="1">0.20629</td><td rowspan="1" colspan="1">-0.10574</td><td rowspan="1" colspan="1">0.209</td></tr><tr><td rowspan="1" colspan="1">CDP</td><td rowspan="1" colspan="1">0.15708</td><td rowspan="1" colspan="1">0.24308</td><td rowspan="1" colspan="1">0.21375</td><td rowspan="1" colspan="1">0.093422</td></tr><tr><td rowspan="1" colspan="1">CPL</td><td rowspan="1" colspan="1">-0.69393</td><td rowspan="1" colspan="1">0.34328</td><td rowspan="1" colspan="1">-0.0388</td><td rowspan="1" colspan="1">-0.34286</td></tr><tr><td rowspan="1" colspan="1">
                    <abbrev xmlns:xlink="http://www.w3.org/1999/xlink" xlink:title="head length" id="ABBRID0EQ6BG" xlink:type="simple">HL</abbrev>
                  </td><td rowspan="1" colspan="1">-0.016057</td><td rowspan="1" colspan="1">0.13764</td><td rowspan="1" colspan="1">-0.11393</td><td rowspan="1" colspan="1">0.29254</td></tr><tr><td rowspan="1" colspan="1">SnL</td><td rowspan="1" colspan="1">-0.11936</td><td rowspan="1" colspan="1">0.32028</td><td rowspan="1" colspan="1">0.22983</td><td rowspan="1" colspan="1">-0.24192</td></tr><tr><td rowspan="1" colspan="1">ED</td><td rowspan="1" colspan="1">-0.043155</td><td rowspan="1" colspan="1">-0.076829</td><td rowspan="1" colspan="1">0.19662</td><td rowspan="1" colspan="1">0.4488</td></tr><tr><td rowspan="1" colspan="1">PostOL</td><td rowspan="1" colspan="1">0.54766</td><td rowspan="1" colspan="1">0.26111</td><td rowspan="1" colspan="1">-0.013493</td><td rowspan="1" colspan="1">-0.21286</td></tr><tr><td rowspan="1" colspan="1">ML</td><td rowspan="1" colspan="1">0.044176</td><td rowspan="1" colspan="1">0.24261</td><td rowspan="1" colspan="1">-0.56997</td><td rowspan="1" colspan="1">0.079634</td></tr><tr><td rowspan="1" colspan="1">IW</td><td rowspan="1" colspan="1">0.17908</td><td rowspan="1" colspan="1">0.1701</td><td rowspan="1" colspan="1">-0.10416</td><td rowspan="1" colspan="1">-0.15303</td></tr><tr><td rowspan="1" colspan="1">UJL</td><td rowspan="1" colspan="1">0.22414</td><td rowspan="1" colspan="1">0.23888</td><td rowspan="1" colspan="1">-0.40194</td><td rowspan="1" colspan="1">-0.10821</td></tr></tbody></table></table-wrap></tp:treatment-sec><tp:treatment-sec sec-type="Ecological note" id="SECID0EBDAI"><title>Ecological note.</title><p>
            <italic><tp:taxon-name><tp:taxon-name-part taxon-name-part-type="genus" reg="Hyphessobrycon">Hyphessobrycon</tp:taxon-name-part> <tp:taxon-name-part taxon-name-part-type="species" reg="klausanni">klausanni</tp:taxon-name-part></tp:taxon-name></italic> lives in shallow (0.30–1.5 m) well-oxygenated (6.39–7.68 mg/l) streams with transparent waters flowing (0.063 m/s) over different types of substrates (rocks, sand, gravel and decomposing organic material). The temperature range was narrow, 25.5–26°C but pH varied from moderately acidic to basic (6.47–8.7). <italic><tp:taxon-name><tp:taxon-name-part taxon-name-part-type="genus" reg="Hyphessobrycon">Hyphessobrycon</tp:taxon-name-part> <tp:taxon-name-part taxon-name-part-type="species" reg="klausanni">klausanni</tp:taxon-name-part></tp:taxon-name></italic> was found near shore among aquatic vegetation, tree roots and fallen logs. Other species found at the sites included: <italic><tp:taxon-name><tp:taxon-name-part taxon-name-part-type="genus" reg="Hemigrammus">Hemigrammus</tp:taxon-name-part> <tp:taxon-name-part taxon-name-part-type="species" reg="barrigonae">barrigonae</tp:taxon-name-part></tp:taxon-name></italic>, <italic><tp:taxon-name><tp:taxon-name-part taxon-name-part-type="genus" reg="Ctenobrycon">Ctenobrycon</tp:taxon-name-part> <tp:taxon-name-part taxon-name-part-type="species" reg="spilurus">spilurus</tp:taxon-name-part></tp:taxon-name></italic>, <italic><tp:taxon-name><tp:taxon-name-part taxon-name-part-type="genus" reg="Tyttocharax">Tyttocharax</tp:taxon-name-part> <tp:taxon-name-part taxon-name-part-type="species" reg="metae">metae</tp:taxon-name-part></tp:taxon-name></italic>, <italic><tp:taxon-name><tp:taxon-name-part taxon-name-part-type="genus" reg="Moenkhausia">Moenkhausia</tp:taxon-name-part> <tp:taxon-name-part taxon-name-part-type="species" reg="oligolepis">oligolepis</tp:taxon-name-part></tp:taxon-name></italic>, <italic><tp:taxon-name><tp:taxon-name-part taxon-name-part-type="genus" reg="Moenkhausia">M.</tp:taxon-name-part> <tp:taxon-name-part taxon-name-part-type="species" reg="chrysargyrea">chrysargyrea</tp:taxon-name-part></tp:taxon-name></italic>, <italic><tp:taxon-name><tp:taxon-name-part taxon-name-part-type="genus" reg="Moenkhausia">M.</tp:taxon-name-part> <tp:taxon-name-part taxon-name-part-type="species" reg="lepidura">lepidura</tp:taxon-name-part></tp:taxon-name></italic>, <italic><tp:taxon-name><tp:taxon-name-part taxon-name-part-type="genus" reg="Chrysobrycon">Chrysobrycon</tp:taxon-name-part> <tp:taxon-name-part taxon-name-part-type="species" reg="guahibo">guahibo</tp:taxon-name-part></tp:taxon-name></italic>, <italic><tp:taxon-name><tp:taxon-name-part taxon-name-part-type="genus" reg="Ochmacanthus">Ochmacanthus</tp:taxon-name-part> <tp:taxon-name-part taxon-name-part-type="species" reg="orinoco">orinoco</tp:taxon-name-part></tp:taxon-name></italic>, <italic><tp:taxon-name><tp:taxon-name-part taxon-name-part-type="genus" reg="Farlowella">Farlowella</tp:taxon-name-part> <tp:taxon-name-part taxon-name-part-type="species" reg="vittata">vittata</tp:taxon-name-part></tp:taxon-name></italic>, <italic><tp:taxon-name><tp:taxon-name-part taxon-name-part-type="genus" reg="Ancistrus">Ancistrus</tp:taxon-name-part> <tp:taxon-name-part taxon-name-part-type="species" reg="triradiatus">triradiatus</tp:taxon-name-part></tp:taxon-name></italic>, <italic><tp:taxon-name><tp:taxon-name-part taxon-name-part-type="genus" reg="Centromochlus">Centromochlus</tp:taxon-name-part> <tp:taxon-name-part taxon-name-part-type="species" reg="reticulatus">reticulatus</tp:taxon-name-part></tp:taxon-name></italic> and <italic><tp:taxon-name><tp:taxon-name-part taxon-name-part-type="genus" reg="Anablepsoides">Anablepsoides</tp:taxon-name-part></tp:taxon-name></italic> sp. Stomach content analysis (n = 4) revealed a diet of aquatic and terrestrial invertebrates: <tp:taxon-name><tp:taxon-name-part taxon-name-part-type="order">Coleoptera</tp:taxon-name-part></tp:taxon-name> (<tp:taxon-name><tp:taxon-name-part taxon-name-part-type="family">Dytiscidae</tp:taxon-name-part></tp:taxon-name>), <tp:taxon-name><tp:taxon-name-part taxon-name-part-type="order">Ephemeroptera</tp:taxon-name-part></tp:taxon-name>, <tp:taxon-name><tp:taxon-name-part taxon-name-part-type="order">Hymenoptera</tp:taxon-name-part></tp:taxon-name> (<tp:taxon-name><tp:taxon-name-part taxon-name-part-type="family">Formicidae</tp:taxon-name-part></tp:taxon-name>), larvae of <tp:taxon-name><tp:taxon-name-part taxon-name-part-type="family">Chironomidae</tp:taxon-name-part></tp:taxon-name> and others not identified due to the degree of fragmentation.</p></tp:treatment-sec></tp:taxon-treatment>
